# Supplementary material for: RANBP2 Activates O-GlcNAcylation through Inducing CEBPα-Dependent OGA Downregulation to Promote Hepatocellular Carcinoma Malignant Phenotypes
Source: Cancers (Basel). 2021 Jul 12;13(14):3475. doi: 10.3390/cancers13143475 (PMC8304650; doi:10.3390/cancers13143475)
Supplement: Supplementary file 1 [file cancers-13-03475-s001.zip]

Archive with 12 entries (10 files):
- cancers-1259697-suppl-proof/
- cancers-1259697-suppl-proof/cancers-1259697-supplementary.pdf
- cancers-1259697-suppl-proof/Cells authentication_STR Profiling Hep3B.pdf
- cancers-1259697-suppl-proof/Cells authentication_STR Profiling HepG2.pdf
- cancers-1259697-suppl-proof/Original Data_Revision/
- cancers-1259697-suppl-proof/Original Data_Revision/1.qPCR data_Figure 4E_CHIP assay.pdf
- cancers-1259697-suppl-proof/Original Data_Revision/1.qPCR data_Figure 4E_CHIP assay.xlsx
- cancers-1259697-suppl-proof/Original Data_Revision/2.qPCR data_Supplemental Figure 3B_OGT & OGA mRNA expression.pdf
- cancers-1259697-suppl-proof/Original Data_Revision/2.qPCR data_Supplemental Figure 3B_OGT & OGA mRNA expression.xlsx
- cancers-1259697-suppl-proof/Original Data_Revision/3.qPCR data_Supplemental Figure 3C_OGA mRNA stability assay.pdf
- cancers-1259697-suppl-proof/Original Data_Revision/3.qPCR data_Supplemental Figure 3C_OGA mRNA stability assay.xlsx
- cancers-1259697-suppl-proof/Original Data_Revision/4.Original WB Figures_Revision.pptx
